# Supplementary material for: Prevalence dependence in model goodness measures with special emphasis on true skill statistics
Source: Ecol Evol. 2017 Jan 12;7(3):863–72. doi: 10.1002/ece3.2654 (PMC5288248; doi:10.1002/ece3.2654)
Supplement: Supplementary file 1 [file ECE3-7-863-s001.txt]

# (c) Imelda Somodi, Nikolett Lepesi, Zoltan Botta-Dukat
# Contact: somodi.imelda@okologia.mta.hu

# This script computes the True Skill Statistics Function (Allouche et al. 2006) for simulated prediction data.  

library(PresenceAbsence)
cutoffs<-seq(from=0.05, to=0.95, by=0.05) # cutoffs to be applied to the continuous probability d
no.prevalences<-19    # the number of possible prevalence values
no.iterations<-1000   # the number of iterations used in the simulation

parameters<-c(3,2,1.5,(17/16))       # parameter combinations for the beta distribution to sample according to characteristic functions: quadratic, linear, square root, 16th root
prevalences<-seq(from=5,to=95, by=5) # prevalence ranging from 5/100=0.05 to 95/100=0.95, numbers need to be above 1 to avoid problems with number representations in R


for(sample_size in c(100,1000,10000) ){        # sample size is the number of total occurrences of the virtual species in the dataset - here the dataset is the analoge of an evaluation dataset in SDM studies      
cmxa<-array(0,dim=c(4,19,19,no.iterations,2,2))    #contingency tables per weight types, cutoffs, prevalence and iterations
TPR<-array(0,dim=c(4,19,19,no.iterations))    #true positive rate
TNR<-array(0,dim=c(4,19,19,no.iterations))    #true negative rate
TSS<-array(0,dim=c(4,19,19,no.iterations))    #True Skill Statistics

for(w in 1:4){  # no. of parameter combination. Parameters are used to produce sampling density functions from the beta distribution. See also Fig. 1 in the main text.
                
for(iteration in 1:no.iterations){
obs<-matrix(0,nrow=sample_size,ncol=19)   # matrix later to receive observations values (0 or 1)
pred<-matrix(0,nrow=sample_size,ncol=19)  # matrix later to receive "predicted" values (0 or 1). 

for(prevalence.id in 1:19){     
obs[,prevalence.id]<-c(rep(0,(sample_size-(prevalences[prevalence.id]*(sample_size/100)))),rep(1,prevalences[prevalence.id]*(sample_size/100))) # observations allocated so as to provide the chosen prevalence
pred[,prevalence.id]<-c(rbeta(sample_size-(prevalences[prevalence.id]*(sample_size/100)),1,parameters[w]),
                        rbeta(prevalences[prevalence.id]*(sample_size/100),parameters[w],1))  # predicted values sampled according to the beta distribution withthe chosen parameters

for(cutoff in 1:length(cutoffs)){
cmxa[w,cutoff,prevalence.id,iteration,,]<-cmx(cbind(c(1:sample_size),obs[,prevalence.id],pred[,prevalence.id]),threshold=cutoffs[cutoff])
TPR[w,cutoff,prevalence.id,iteration]<- as.numeric(sensitivity(cmxa[w,cutoff,prevalence.id,iteration,,]) [1])
TNR[w,cutoff,prevalence.id,iteration]<- as.numeric(specificity(cmxa[w,cutoff,prevalence.id,iteration,,]) [1])
TSS[w,cutoff,prevalence.id,iteration]<-TPR[w,cutoff,prevalence.id,iteration]+TNR[w,cutoff,prevalence.id,iteration]-1

} # for cutoffs
} # for prevalence
} # for iteration
} # for weight

results<-c("cmxa","TPR","TNR","TSS")
save(list=results,file=paste("TSS_prevtest_",sample_size,".RData", sep=""))
rm(list=results)
}
